# Supplementary material for: Human adenosine deaminase type 2 deficiency enhances NK cell activation but impairs maturation and function
Source: J Clin Invest. 2025 Nov 4;136(1):e196381. doi: 10.1172/JCI196381 (PMC12721890; doi:10.1172/JCI196381)
Supplement: Supporting data values [file jci-136-196381-s276.xlsx]

## Sheet: Fig. 1C
donor	NKcells | Freq, of PBMCs	NKcells/CD56Dim | Freq, of Parent	NKcells/CD56Bright | Freq, of Parent	NKcells/CD57 | Freq, of Parent	NKcells/CD56Dim/CD57 | Freq, of Parent
Patient 1	2.44	73.8	26	27.9	35.8
Patient 2	0.69	54.9	44.8	5.98	9.57
Patient 3	1.36	60.8	39	12.6	17.6
Patient 4	3.21	82.5	17	39.2	48.3
Patient 5	1.38	94.3	5.74	36.6	38.5
Patient 6	9.49	96	3.88	46.8	48.6
HC 1	7.97	93.1	6.7	45	48.5
HC 2	16.3	91	8.87	40.5	46.2
HC 3	19.3	96.4	3.54	60.5	64
HC 4	5.88	87.4	12.6	43.6	52.2
HC 5	15.2	94.6	5.27	34.3	36.9
HC 6	6.81	86.1	13.5	47.6	54.9

## Sheet: Fig. 1D
donor	NK cells/HLADR | Freq, of Parent	NK cells/CCR7+ | Freq, of Parent	NKcells/CD49a | Freq, of Parent	NKcells/CD69+ | Freq, of Parent
Patient 1	3.05	19.1	4.87	9.59
Patient 2	17.2	39.1	53.5	28.7
Patient 3	8.69	24.4	4.04	6.29
Patient 4	5	21.6	2.37	5.5
Patient 5	/	/	/	/
Patient 6	3.6	16.8	2.61	7.67
HC 1	1.91	11.9	2.57	6.62
HC 2	1.22	2.91	1.2	9.01
HC 3	0.91	3.18	1.02	3.94
HC 4	2.14	4.05	1.94	5.68
HC 5	1.25	4.46	1.5	4.71
HC 6	4.59	10.4	1.58	4.47

## Sheet: Fig. 1E
donor	Monocytes | Median (ULBPs)	T cells | Median (ULBPs)	T cells/CD4+ T cells | Median (ULBPs)	T cells/CD8+ T cells | Median (ULBPs)
Patient 1	212	90	90	79.8
Patient 2	227	85.6	62.1	88.5
Patient 3	264	72.6	72.6	84.2
Patient 4	181	43.2	43.2	53.1
Patient 5	/	/	/	/
Patient 6	163	53.6	53.6	59.7
HC 1	144	55.9	55.9	56.4
HC 2	88.5	33.4	35.3	27.3
HC 3	116	43.7	43.7	49.8
HC 4	197	42.7	42.7	48.4
HC 5	198	41.3	41.3	49.3
HC 6	267	48.8	48.8	52.1

## Sheet: Fig. 1F
donor	NK cells/CD56Dim | Median (PERFORIN)	NK cells/CD56Bright | Median (PERFORIN)	NK cells/CD56Dim | Median (GR B)	NK cells/CD56Bright | Median (GR B)	NK cells/CD56Dim | Median (GR A)	NK cells/CD56Bright | Median (GR A)	NKcells/CD56Dim | Median (CD107a)	NKcells/CD56Bright | Median (CD107a)
Patient 1	14749	7103	1060	599	899	668	629	728
Patient 2	21652	3680	1547	483	1014	480	954	483
Patient 3	23749	6949	1755	906	625	625	677	748
Patient 4	33300	7261	1151	515	1356	213	568	613
Patient 5	/	/	/	/	/	/	/	/
Patient 6	32858	5371	847	419	1801	317	410	481
HC 1	27626	4125	881	424	1494	115	430	436
HC 2	42290	2811	1202	328	1514	358	407	362
HC 3	69981	4992	2729	609	1841	247	436	435
HC 4	40074	3689	1126	389	1200	91	312	382
HC 5	41612	4631	991	412	2189	107	357	426
HC 6	62602	3904	1438	360	2257	114	495	564

## Sheet: Fig. 1G
donor	NK_US_HC	NK_US_Pt_HSCT	NK_US_Pt	NK_K562_HC	NK_K562_Pt_HSCT	NK_K562_Pt
Patient 1			1805			17121
Patient 2		2076			9660
Patient 3			3997			23382
Patient 4			1908			22998
Patient 5		2168			21352
Patient 6
Patient 7			2104			23496
HC 7	1675			9567
HC 8	1561			7832
HC 9	1739			13046
HC 10	1932			8143
HC 11	1610			9017
HC 12	1785			7984

## Sheet: Fig. 1H
donor	K562 death corrected for background apoptosis	NKcells | Median (CD107a)
Patient 8	9.64	36197
Patient 9	21.54	36284
Patient 10	26.14	23151
Patient 11	67.54	16808
HC 8	64.74	13701
HC 9	80.44	7646
HC 10	77.14	11746
HC 11	80.74	5439

## Sheet: Fig. 1I
donor	NKcells/CD56Dim/TRAIL | Freq, of Parent	NKcells/CD56Bright/TRAIL | Freq, of Parent
Patient 1	7.25	42.5
Patient 2	27.9	52.7
Patient 3	16.3	74.9
Patient 4	4.03	46.6
Patient 5	2.61	28.6
Patient 6	2.85	37.9
HC 1	1.26	25.1
HC 2	3.95	41.8
HC 3	0.96	18.7
HC 4	0.61	20.4
HC 5	1.42	35.1
HC 6	1.64	23.6

## Sheet: Suppl. Fig. 2A
donor	NK cells/CD94 KLRD1 | Freq, of Parent	NKcells/NKG2A | Freq, of Parent	NKcells/NKG2D | Freq, of Parent	NK cells/CD226 DNAM1 | Freq, of Parent	NKcells/NKp46 | Freq, of Parent	NKcells/NKp30 | Freq, of Parent	NKcells/NKp44 | Freq, of Parent	NKcells/KIR ghi | Freq, of Parent	NKcells/KIRabe1e2 | Freq, of Parent	NKcells/CD16 | Freq, of Parent	NKcells/CD56Dim/CD16 | Freq, of Parent	NKcells/CD56Bright/CD16 | Freq, of Parent
Patient 1	69.4	77.1	75	76.7	60.2	68.6	5.46	0	20	68.3	86.5	16.9
Patient 2	67.4	65.3	96.6	73.2	79.3	68.5	32	9.24	6.52	58	81	29.5
Patient 3	39.4	76.3	80.9	93.8	82.7	66.5	2.33	2.26	4.98	59.7	78	30.9
Patient 4	65.9	70.1	89.5	78.6	68.7	72.7	2.83	4.49	20.2	76.7	88.6	20.5
Patient 5	/	31.1	77	/	65	40.7	/	2.44	24.4	67.2	69.6	28.6
Patient 6	67.5	66.8	97.2	90.8	67.6	68.6	0.97	34.5	24.7	94.7	97.1	37.2
HC 1	63.9	53.7	88.3	68.6	64.5	62.1	2.07	0.027	37.5	89.4	95.4	8.47
HC 2	74.6	68.4	97.2	86	89.5	79.9	4.86	3.7	25.5	92.9	98.2	39.4
HC 3	81.1	21.6	96	89.6	70.3	49.8	1.47	11.6	52.1	96.9	98.9	42
HC 4	76.1	44.1	90.3	81.3	71	52.6	2.62	0.024	32.9	87	95.8	26.4
HC 5	72.8	47.1	95.6	86.3	88.8	86	0.75	10.6	26	82.9	87.1	8.59
HC 6	59.7	44.1	93.4	82.8	82.7	75.6	2.84	0.027	30.7	84.8	94.7	24.1

## Sheet: Suppl. Fig. 2B
donor	NK cells/CD279 PD1 | Freq, of Parent	NK cells/TIGIT | Freq, of Parent	NK cells/CD95 FAS | Freq, of Parent
Patient 1	5.91	32.4	18.5
Patient 2	4.93	28.2	6.85
Patient 3	4.41	31.9	33.1
Patient 4	5.39	22.4	27.8
Patient 5	/	/	/
Patient 6	3.25	20.8	4.78
HC 1	3.63	9.89	2.11
HC 2	1.8	22.2	2.43
HC 3	2.65	42.5	24.6
HC 4	1.85	22.1	14.1
HC 5	2.46	12.1	1.08
HC 6	1.74	26.4	6.74

## Sheet: Suppl. Fig. 2C
donor	NK cells | Median (PERFORIN)	NK cells | Median (GR B)	NK cells | Median (GR A)	NK cells/CD56Bright | Median (GR K)	NKcells | Median (CD107a)
Patient 1	7702	853	769	755	648
Patient 2	6038	897	717	357	809
Patient 3	22586	1694	626	310	682
Patient 4	16234	927	998	423	575
Patient 5	/	/	/	/	/
Patient 6	28523	796	1657	566	413
HC 1	21767	799	1267	404	432
HC 2	35894	1047	1393	289	402
HC 3	68475	2641	1801	366	436
HC 4	33839	969	988	223	319
HC 5	36379	904	1939	481	361
HC 6	51364	1141	1813	373	502

[truncated: 2 more sheets: Suppl. Fig. 2D, Suppl. Fig. 2E]
